# Supplementary material for: Synthesis of [11C]BIIB104, an α-Amino-3-hydroxy-5-methyl-4-isoxazolepropionic-Acid-Positive Allosteric Modulator, and Evaluation of the Bio-Distribution in Non-Human Primate Brains Using Positron Emission Tomography
Source: Molecules. 2024 Jan 15;29(2):427. doi: 10.3390/molecules29020427 (PMC10818776; doi:10.3390/molecules29020427)
Supplement: Supplementary file 1 [file molecules-29-00427-s001.zip]

Archive with 1 entries (1 files):
- molecules-2772708-supplementary.pdf
